# Supplementary material for: Uptake-Dependent and -Independent Effects of Fibroblasts-Derived Extracellular Vesicles on Bone Marrow Endothelial Cells from Patients with Multiple Myeloma: Therapeutic and Clinical Implications
Source: Biomedicines. 2023 May 8;11(5):1400. doi: 10.3390/biomedicines11051400 (PMC10216205; doi:10.3390/biomedicines11051400)
Supplement: Supplementary file 1 [file biomedicines-11-01400-s001.zip]

Archive with 1 entries (1 files):
- biomedicines-2173640-supplementary.pdf
